# Supplementary material for: Population pharmacodynamic modeling of intramuscular and oral dexamethasone and betamethasone effects on six biomarkers with circadian complexities in Indian women
Source: J Pharmacokinet Pharmacodyn. 2021 May 5;48(3):411–38. doi: 10.1007/s10928-021-09755-y (PMC8099395; doi:10.1007/s10928-021-09755-y)
Supplement: Supplementary file 1 — Supplementary material 1 (TXT 4 kb) [file 10928_2021_9755_MOESM1_ESM.txt]

;Supplemental Materials
;Population Pharmacodynamic Modeling of Intramuscular and Oral Dexamethasone
;and Betamethasone Effects on Six Biomarkers with Circadian Complexities in ;Indian Women
;Wojciech Krzyzanski, Mark A Milad, Alan H Jobe, Thomas Peppard, Robert M Bies, William J Jusko

; NONMEM code for the PD model of cortisol

$PROB CORT
$INPUT ID TIME AMT CMT DV EVID MDV BET CL V KAIM KAIMA KAPO CLD VT FR FRA
$DATA  C:\CORT.CSV IGNORE=C 
$SUBROUTINES ADVAN13 ATOL=9 TOL=9
$MODEL NCOMPARTMENTS=6

COMP=(IM)
COMP=(PLASMA)
COMP=(PERI)
COMP=(PO)
COMP=(IMA)
COMP=(CORT)
 
$PK
  
  AA0=THETA(1)*EXP(ETA(1))
  A1=THETA(2)*EXP(ETA(2))
  B1=THETA(3)*EXP(ETA(3))
  A2=THETA(4)*EXP(ETA(4))
  B2=THETA(5)*EXP(ETA(5))
  KOUT = THETA(6)*EXP(ETA(6))
  IC50_DEX= THETA(7)*EXP(ETA(7)) 
  IC50_BET= THETA(8)*EXP(ETA(8)) 
  CORT0=THETA(9)*EXP(ETA(9))
  
  IMAX=1.0

   PI=4*ATAN(1.0)
   IC50= IC50_BET*BET+IC50_DEX*(1-BET)
   RR1=SQRT((KOUT*A1+2*PI/24*B1)**2+(KOUT*B1-2*PI/24*A1)**2)
   RR2=SQRT((KOUT*A2+4*PI/24*B2)**2+(KOUT*B2-4*PI/24*A2)**2)
   
   A0= AA0+(RR1+RR2)/KOUT 
 
   F4 = FR 
   F5 = FRA       
      
;INITIAL CONDITIONS

   A_0(1)  = 0
   A_0(2)  = 0
   A_0(3)  = 0
   A_0(4)  = 0
   A_0(5)  = 0
   A_0(6)  = A0+A1+A2
  
$DES
   H1=A1*COS(2*PI/24*T)+B1*SIN(2*PI/24*T)
   H2=A2*COS(2*PI/12*T)+B2*SIN(2*PI/12*T)
   DH1DT=-2*PI/24*A1*SIN(2*PI/24*T)+2*PI/24*B1*COS(2*PI/24*T)
   DH2DT=-2*PI/12*A2*SIN(2*PI/12*T)+2*PI/12*B2*COS(2*PI/12*T)
   CP=A(2)/V
   CORT_BAS=A0+H1+H2 
   KIN=DH1DT+DH2DT+KOUT*CORT_BAS

   DADT(1)  = - KAIM*A(1)
   DADT(2)  =   KAIM*A(1)+KAPO*A(4)+KAIMA*A(5)-CL/V*A(2)-CLD/V*A(2)+CLD/VT*A(3)
   DADT(3)  =   CLD/V*A(2)-CLD/VT*A(3)
   DADT(4)  = - KAPO*A(4)
   DADT(5)  = - KAIMA*A(5)
   DADT(6)  =   KIN*(1-IMAX*CP/(IC50+CP))-KOUT*A(6)
   
$ERROR
  IPRED=-10
  IF (CMT.EQ.6) IPRED= LOG(CORT0+A(6)) 
    
  Y=IPRED + EPS(1)
  
$EST METHOD=COND INTERACTION PRINT=1 MAX=9999 SIG=2 NOABORT
$THETA 
  0 FIX                   ;1. AA0  
  (,23.6, )               ;2. A1      
  (,1.70, )               ;3. B1 
  (,-2.51, )              ;4. A2   
  (,-7.3, )               ;5. B2
  (0,0.378, )             ;6. KOUT
  (0,0.0549, )            ;7. IC50_DEX
  (0,0.153, )             ;8. IC50_BET
  (0 ,3.93, )             ;9. CORT0
  
$OMEGA
  0 FIX         ;1. AA0
  0.0686        ;2. A1
  1.03          ;3. B1
  0 FIX         ;4. A2
  0.329         ;5. B2
  0 FIX         ;6. KOUT
  0.892         ;7. IC50_DEX
  0.297         ;8. IC50_BET
  0.0616        ;9. CORT0
   
$SIGMA
   0.142       

$COV PRINT=E

$TABLE ID TIME CMT MDV IPRED 
ONEHEADER NOPRINT 
FILE=C:\CORT.tab

; First 14 lines from data file CORT.csv

C ID	TIME	AMT	CMT	DV	EVID	MDV	BET	CL	V	KAIM	KAIMA	KAPO	CLD	VT	FR	FRA
1	-24	.	6	4.325	0	0	1	4.98	61.5	0.971	0.00638	1.67	0.173	4.94	0.962	0.819
1	-23	.	6	3.826	0	0	1	4.98	61.5	0.971	0.00638	1.67	0.173	4.94	0.962	0.819
1	-22	.	6	3.502	0	0	1	4.98	61.5	0.971	0.00638	1.67	0.173	4.94	0.962	0.819
1	-21	.	6	3.189	0	0	1	4.98	61.5	0.971	0.00638	1.67	0.173	4.94	0.962	0.819
1	-20	.	6	3.489	0	0	1	4.98	61.5	0.971	0.00638	1.67	0.173	4.94	0.962	0.819
1	-18	.	6	4.447	0	0	1	4.98	61.5	0.971	0.00638	1.67	0.173	4.94	0.962	0.819
1	-15	.	6	3.608	0	0	1	4.98	61.5	0.971	0.00638	1.67	0.173	4.94	0.962	0.819
1	-13	.	6	2.675	0	0	1	4.98	61.5	0.971	0.00638	1.67	0.173	4.94	0.962	0.819
1	-9	.	6	3.698	0	0	1	4.98	61.5	0.971	0.00638	1.67	0.173	4.94	0.962	0.819
1	0	6000	4	.	1	1	1	4.98	61.5	0.971	0.00638	1.67	0.173	4.94	0.962	0.819
1	0	.	6	4.737	0	0	1	4.98	61.5	0.971	0.00638	1.67	0.173	4.94	0.962	0.819
1	0.5	.	6	4.560	0	0	1	4.98	61.5	0.971	0.00638	1.67	0.173	4.94	0.962	0.819
1	1	.	6	4.241	0	0	1	4.98	61.5	0.971	0.00638	1.67	0.173	4.94	0.962	0.819
