# Supplementary material for: Population pharmacodynamic modeling of intramuscular and oral dexamethasone and betamethasone effects on six biomarkers with circadian complexities in Indian women
Source: J Pharmacokinet Pharmacodyn. 2021 May 5;48(3):411–38. doi: 10.1007/s10928-021-09755-y (PMC8099395; doi:10.1007/s10928-021-09755-y)
Supplement: Supplementary file 3 — Supplementary material 3 (TXT 4 kb) [file 10928_2021_9755_MOESM3_ESM.txt]

;Supplemental Materials
;Population Pharmacodynamic Modeling of Intramuscular and Oral Dexamethasone
;and Betamethasone Effects on Six Biomarkers with Circadian Complexities in ;Indian Women
;Wojciech Krzyzanski, Mark A Milad, Alan H Jobe, Thomas Peppard, Robert M Bies, William J Jusko

; NONMEM code for the PD model of T-helper cells

$PROB TH
$INPUT ID TIME AMT CMT DV EVID MDV BET CL V KAIM KAIMA KAPO CLD VT FR FRA A0 A1 B1 A2 B2 KOUT IC50 CORT0
$DATA  C:\TH.CSV IGNORE=C 
$SUBROUTINES ADVAN13 ATOL=9 TOL=9
$MODEL NCOMPARTMENTS=8

COMP=(IM)
COMP=(PLASMA)
COMP=(PERI)
COMP=(PO)
COMP=(IMA)
COMP=(TH0)
COMP=(TH1)
COMP=(CORT)
 
$PK
  
   IMAX=1.0

   PI=4*ATAN(1.0)
   
  KINTH     = THETA(1)*EXP(ETA(1))
  KBE       = THETA(2)*EXP(ETA(2))
  IC50TH_DEX= THETA(3)*EXP(ETA(3)) 
  IC50TH_BET= THETA(4)*EXP(ETA(4))  
  IC50C     = THETA(5)*EXP(ETA(5))   
  
  IC50TH= IC50TH_BET*BET+IC50TH_DEX*(1-BET)
  
  F4 = FR 
  F5 = FRA       
      
;INITIAL CONDITIONS

   A_0(1)  = 0
   A_0(2)  = 0
   A_0(3)  = 0
   A_0(4)  = 0
   A_0(5)  = 0
   A_0(6)  = 0
   A_0(7)  = 0
   A_0(8)  = A0+A1+A2
  
$DES
   H1=A1*COS(2*PI/24*T)+B1*SIN(2*PI/24*T)
   H2=A2*COS(2*PI/12*T)+B2*SIN(2*PI/12*T)
   DH1DT=-2*PI/24*A1*SIN(2*PI/24*T)+2*PI/24*B1*COS(2*PI/24*T)
   DH2DT=-2*PI/12*A2*SIN(2*PI/12*T)+2*PI/12*B2*COS(2*PI/12*T)
   CP=A(2)/V
   CORT_BAS=A0+H1+H2 
   KIN=DH1DT+DH2DT+KOUT*CORT_BAS
   SWITCH=0
   IF(T.GT.-24) SWITCH=1
   IT0=1-(CORT0+A(8))/(IC50C+CORT0+A(8))
   IT=1-(CP*IC50C/IC50TH+CORT0+A(8))/(IC50C+CP*IC50C/IC50TH+CORT0+A(8))
   TH=A(6)/(1-EXP(-24*KBE))+A(7)

   DADT(1)  = - KAIM*A(1)
   DADT(2)  =   KAIM*A(1)+KAPO*A(4)+KAIMA*A(5)-CL/V*A(2)-CLD/V*A(2)+CLD/VT*A(3)
   DADT(3)  =   CLD/V*A(2)-CLD/VT*A(3)
   DADT(4)  = - KAPO*A(4)
   DADT(5)  = - KAIMA*A(5)
   DADT(6)  =   (1-SWITCH)*(KINTH*IT0-KBE*A(6))      ; TH0
   DADT(7)  =       SWITCH*(KINTH*IT -KBE*TH  )      ; TH1
   DADT(8)  =   KIN*(1-IMAX*CP/(IC50+CP))-KOUT*A(8)  ; CORT

   
$ERROR
  IPRED=-10
  IF (CMT.EQ.6) IPRED= LOG(A(6)/(1-EXP(-24*KBE))+A(7)+0.000001) 
 
  Y=IPRED + EPS(1)
  
$EST METHOD=COND INTERACTION PRINT=1 MAX=9999 SIG=2 NOABORT

$THETA 
  (0,7.97E+02, )             ;1. KINTH  
  (0,4.48E-01, )             ;2. KBE      
  (0,4.23E+00, )             ;3. IC50TH_DEX 
  (0,5.24E+00, )             ;4. IC50TH_BET 
  (0,7.84E+01, )             ;5. IC50C   
  
$OMEGA
  7.36E-02          ;1. KINTH
  1.98E-02          ;2. KBE
  1.06E-01          ;3. IC50TH_DEX 
  5.04E-02          ;4. IC50TH_BET
  5.62E-02          ;5. IC50C
   
$SIGMA
   4.18E-02  

$COV PRINT=E

$TABLE ID TIME CMT MDV IPRED 
ONEHEADER NOPRINT 
FILE=C:\TH.tab

; First 14 lines from data file TH.csv

C ID	TIME	AMT	CMT	DV	EVID	MDV	BET	CL	V	KAIM	KAIMA	KAPO	CLD	VT	FR	FRA	A0	A1	B1	A2	B2	KOUT	IC50	CORT0
1	-48	.	6	.	0	1	1	4.98	61.5	0.971	0.00638	1.67	0.173	4.94	0.962	0.819	47.5	29.4	1.20	-2.51	-6.36	0.378	0.253	4.84
1	-24	.	6	6.821	0	0	1	4.98	61.5	0.971	0.00638	1.67	0.173	4.94	0.962	0.819	47.5	29.4	1.20	-2.51	-6.36	0.378	0.253	4.84
1	-23	.	6	6.717	0	0	1	4.98	61.5	0.971	0.00638	1.67	0.173	4.94	0.962	0.819	47.5	29.4	1.20	-2.51	-6.36	0.378	0.253	4.84
1	-22	.	6	6.898	0	0	1	4.98	61.5	0.971	0.00638	1.67	0.173	4.94	0.962	0.819	47.5	29.4	1.20	-2.51	-6.36	0.378	0.253	4.84
1	-21	.	6	6.888	0	0	1	4.98	61.5	0.971	0.00638	1.67	0.173	4.94	0.962	0.819	47.5	29.4	1.20	-2.51	-6.36	0.378	0.253	4.84
1	-20	.	6	6.922	0	0	1	4.98	61.5	0.971	0.00638	1.67	0.173	4.94	0.962	0.819	47.5	29.4	1.20	-2.51	-6.36	0.378	0.253	4.84
1	-18	.	6	6.641	0	0	1	4.98	61.5	0.971	0.00638	1.67	0.173	4.94	0.962	0.819	47.5	29.4	1.20	-2.51	-6.36	0.378	0.253	4.84
1	-15	.	6	6.947	0	0	1	4.98	61.5	0.971	0.00638	1.67	0.173	4.94	0.962	0.819	47.5	29.4	1.20	-2.51	-6.36	0.378	0.253	4.84
1	-13	.	6	7.098	0	0	1	4.98	61.5	0.971	0.00638	1.67	0.173	4.94	0.962	0.819	47.5	29.4	1.20	-2.51	-6.36	0.378	0.253	4.84
1	-9	.	6	7.049	0	0	1	4.98	61.5	0.971	0.00638	1.67	0.173	4.94	0.962	0.819	47.5	29.4	1.20	-2.51	-6.36	0.378	0.253	4.84
1	0	6000	4	.	1	1	1	4.98	61.5	0.971	0.00638	1.67	0.173	4.94	0.962	0.819	47.5	29.4	1.20	-2.51	-6.36	0.378	0.253	4.84
1	0	.	6	6.777	0	0	1	4.98	61.5	0.971	0.00638	1.67	0.173	4.94	0.962	0.819	47.5	29.4	1.20	-2.51	-6.36	0.378	0.253	4.84
1	0.5	.	6	6.773	0	0	1	4.98	61.5	0.971	0.00638	1.67	0.173	4.94	0.962	0.819	47.5	29.4	1.20	-2.51	-6.36	0.378	0.253	4.84
